# Supplementary material for: ATP6V0A1-dependent cholesterol absorption in colorectal cancer cells triggers immunosuppressive signaling to inactivate memory CD8+ T cells
Source: Nat Commun. 2024 Jul 6;15:5680. doi: 10.1038/s41467-024-50077-7 (PMC11227557; doi:10.1038/s41467-024-50077-7)
Supplement: Supplementary file 5 — Source Data [file 41467_2024_50077_MOESM5_ESM.xlsx]

## Sheet: Fig.1
Fig.1B
	Weeks	Changed ratio of body weight
		CD										HFD												p value
	1	1	1	1	1	1	1	1	1	1	1	1	1	1	1	1	1	1	1	1	1		CD vs. HFD	0.0343
	2	1.15972	1.03289	0.982456	1.15432	1.05263	1.00571	1.09091	1.05455	1.01818	1.04118	1.04046	1.06358	1.02762	1.14525	1.02353	1.01613	0.934426	1.0814	1.16265	1.02778
	3	1.11111	1.22368	1.07018	1.09876	1.05921	1.01143	1.16234	1.02424	1.02424	1.04706	1.11561	1.09249	1.0663	1.21788	1.18823	1.04301	1.02186	1.23256	1.10241	1.11111
	4	1.33333	1.06579	1.10526	1.11111	1.25	1.05714	1.14935	1.07273	1.01212	1.08235	1.13295	1.17341	1.09945	1.2514	1.11765	1.02151	1.06557	1.2907	1.11446	1.18889
	5	1.27083	1.24342	1.16959	1.23457	1.25	0.948571	1.22078	1.10909	1.17576	1.16471	1.26012	1.15607	1.1768	1.11732	1.37059	1.07527	1.15847	1.23837	1.45181	1.11111
	6	1.4375	1.18421	1.14035	1.2037	1.15789	1.10857	1.25974	1.13333	1.17576	1.14118	1.28902	1.26012	1.20442	1.25698	1.53529	1.10215	1.11475	1.32558	1.60843	1.23889
	7	1.27083	1.23684	1.07602	1.18518	1.39474	1.14286	1.24026	1.15758	1.13333	1.16471	1.2659	1.28324	1.23757	1.35754	1.35294	1.12903	1.32787	1.24419	1.72289	1.61111
	8	1.29861	1.26974	1.22807	1.16049	1.44737	1.06286	1.37013	1.14545	1.18182	1.11176	1.3237	1.23699	1.23204	1.17318	1.58235	1.28495	1.13661	1.73256	1.89157	1.24444
	9	1.49306	1.36842	1.09357	1.19753	1.31579	1.21714	1.32468	1.24849	1.18182	1.11176	1.28324	1.30636	1.44199	1.7095	1.78235	1.75806	1.47541	1.4186	1.3253	1.22778
Fig.1C
	Body weight (g) at the timepoint of tumor transplantation
	shNTC-CD	shv0a1-CD	shNTC-HFD	shv0a1-HFD				p value
	18.7	18.9	22.1	22.2			shNTC-CD vs. shv0a1-CD	0.5265
	20	19.4	24.4	22.6			shNTC-HFD vs. shv0a1-HFD	0.7737
	20.6	19.5	27	26.1			shNTC-CD vs. shNTC-HFD	0.0077
	20.8	20.4	30.3	30.6			shv0a1-CD vs. shv0a1-HFD	0.0091
	21.5	21.3	32.7	31
Fig.1D
	LDL-cholesterol (ug/ml) in serum
	shNTC-CD	shv0a1-CD	shNTC-HFD	shv0a1-HFD				p value
	802.55	893.4	1002.39	1196.02			shNTC-CD vs. shv0a1-CD	0.5494
	803.34	950.84	1075.82	1159.27			shNTC-HFD vs. shv0a1-HFD	0.9032
	953.3	1017.58	1073.43	1096.02			shNTC-CD vs. shNTC-HFD	0.0155
	957.52	825.54	1091.41	1056.48			shv0a1-CD vs. shv0a1-HFD	0.0011
	969.77	956.72	1359.98	1136.91
Fig.1E
	Tumor curve to analyze the roles of HFD promoting MC38 growth (volume:mm3)
Days post challenge	shNTC-CD					shv0a1-CD					shNTC-HFD					shv0a1-HFD
	1	2	3	4	5	1	2	3	4	5	1	2	3	4	5	1	2	3	4	5				p value
8	33.9	35.8	13.1	54.3	21.4	27.6	25.8	22.6	10.5	18	28.7	51.9	51.6	34	81.7	26.8	19.9	26.4	47.1	46			shNTC-CD vs. shNTC-HFD	0.0082
10	37.4	51.8	13.2	63.8	20	21.1	23.9	26.3	7	18.6	30.1	37	62.7	47.9	69.3	27.3	27.5	37	34.6	64.5			shv0a1-CD vs. shv0a1-HFD	0.9701
12	61.4	75.9	27.8	80.4	30.6	25.1	41.5	34	8.3	16.9	27.6	49.1	63.5	40.4	99.5	22.2	33.2	39.7	54.6	83.3			shNTC-CD vs. shv0a1-CD	0.0007
14	71.7	82.7	45.8	102.7	60.1	47.2	37.3	31	9.5	25.8	39.1	63.9	79.6	44.3	138.4	12	56.8	40.1	49	84.1
16	78.6	92	51.5	148.5	71.1	52.7	44.5	32.1	32.9	23.7	64.8	87.4	112.5	73.6	173.6	17.1	66.3	71.7	67.3	64.9
18	84.3	92.1	46.8	165.2	61.5	70.6	51.4	34.8	25.6	35.9	85	102.3	145.5	83.9	169.2	16.1	69.3	72.8	66.1	77.3
20	185.3	138.9	87.2	200.3	102	90	62.7	36.5	50.6	40.5	247.9	168.1	296.4	115	294.8	23.5	102	106.6	85.1	128.4
22	170.5	137.8	70.7	219.7	106.4	118.4	107	44.4	43.3	62.5	249.9	199.8	381.2	120.1	398.1	29.6	118.4	133.9	122.9	165.1
25	266.8	283.1	86.3	288.4	226.8	147.8	139.1	70.6	64.7	49.2	261.3	324	491.5	265	682.2	40.6	153.9	168	144.9	173.1
28	338.6	313.7	184.9	408	288.9	214.8	186.5	121.4	78.2	147.7	636.4	306.2	696.7	355.1	632.7	54.3	210.7	250.5	218	250.5
Fig.1G
	Killing percentage (%)							p value
	shNTC-CD	shNTC-HFD	shv0a1-CD	shv0a1-HFD			shNTC-CD vs. shNTC-HFD	0.0165
	6.54926	4.78326	11.236	10.3604			shv0a1-CD vs. shv0a1-HFD	0.0047
	6.07827	4.65473	10.9031	10.2894			shNTC-CD vs. shv0a1-CD	0.0016
	7.87065	4.64997	10.8672	10.3169
Fig.1H
	Relative cytotoxicity (HFD / CD)							p value
	shNTC-CD	shNTC-HFD	shv0a1-CD	shv0a1-HFD			shNTC-CD vs. shNTC-HFD	0.0165
	0.958513	0.700051	1.02126	0.941674			shv0a1-CD vs. shv0a1-HFD	0.0047
	0.889582	0.681241	0.991003	0.935223			shNTC-CD vs. shv0a1-CD	<0.0001
	1.1519	0.680545	0.987739	0.937726

## Sheet: Fig.2
Fig.2A
	In vitro growth curve-KD											In vitro growth curve-OE								In vitro growth curve-KD
	Days	Value OD450nm										Days	Value OD450nm									p value
		shNTC			shv0a1-1			shv0a1-2					EV			v0a1					shNTC vs. shv0a1-1	0.0701
	0	0.289	0.295	0.295	0.292	0.294	0.291	0.28	0.29	0.278		0	0.219	0.225	0.225	0.224	0.221	0.224			shNTC vs. shv0a1-2	<0.0001
	1	0.38	0.387	0.39	0.367	0.351	0.359	0.312	0.308	0.317		1	0.273	0.27	0.27	0.26	0.256	0.257
	2	0.661	0.648	0.685	0.585	0.592	0.583	0.557	0.554	0.519		2	0.359	0.319	0.329	0.316	0.298	0.316		In vitro growth curve-OE
	3	1.127	1.133	1.143	0.935	0.938	0.914	0.792	0.78	0.766		3	0.736	0.637	0.685	0.571	0.57	0.602				p value
	4	1.303	1.152	1.242	1.01	0.992	0.97	0.831	0.858	0.852		4	1.806	1.821	1.476	1.456	1.679	1.251			EV vs. v0a1	0.3744
	5	2.448	2.429	2.499	2.304	2.332	2.251	1.692	1.615	1.702		5	2.383	2.461	2.222	2.32	2.45	2.184
	6	3.311	3.597	3.386	3.396	3.16	3.622	3.02	2.91	2.905		7	3.605	3.459	3.432	3.436	3.464	3.446
Fig.2B
	Tumor curve-C57BL/6-KD (volume: mm3)
	Days post challenge	shNTC					shv0a1-1					shv0a1-2							p value
		1	2	3	4	5	1	2	3	4	5	1	2	3	4	5		shNTC vs. shv0a1-1	0.0002
	8	29.64	52	42.12	22.4	20.592	9.36	4.374	16.848	4.732	7.83	4.6875	7.44	4.914	0	3		shNTC vs. shv0a1-2	<0.0001
	12	67.5675	120.6	74.3325	35.112	93.366	15.8175	36.816	24.192	0	10.8	0	5.07	0	0	3.64
	15	101.376	161.25	223.581	49.302	193.298	25.2	58.14	59.202	0	17.64	0	10.4125	0	0	11.04
	19	236.034	471.835	448.562	147.956	269.175	47.558	144.452	102.6	0	100.912	0	27.216	0	0	28.14
	22	409.981	837.2	677.12	211.7	579.726	141.404	134.757	209.56	0	92.13	0	73.511	0	0	91.3605
	Tumor curve-C57BL/6-OE (volume: mm3)
	Days post challenge	EV					v0a1
		1	2	3	4	5	1	2	3	4	5
	8	18.92	15.498	23.8005	17.92	6.09	32.928	36.92	33.88	55.986	58.9715			p value
	10	18.48	17.6	28	28.975	5.88	69.888	54.25	49.6125	85.1	88.74		EV vs. v0a1	0.0001
	12	19.228	16.45	35.52	59.2	6.006	175.032	81.585	81.396	135.256	162.225
	14	22.464	31.36	47.232	79.625	13.95	290.766	106.887	114.855	175.584	184.24
	16	28.782	60.025	72.713	121.38	41.86	510.84	177.84	224.25	276.507	245.7
	18	48.608	89.1	117.6	205.824	47.52	822.492	221.646	283.04	414.918	523.296
	20	107.242	153.939	261.95	409.432	79.42	1360.8	401.037	480.792	739.283	1097.01
Fig.2D
		Killing percentage (%)-KD				Killing percentage (%)-OE			Killing percentage (%)-KD				Killing percentage (%)-OE
		shNTC	shv0a1-1	shv0a1-2		EV	v0a1				p value			p value
		26.4368	38.9262	41.4634		34	24.3			shNTC vs. shv0a1-1	0.0017		EV vs. v0a1	0.0003
		29.2683	38.5366	40.9091		32	22.9			shNTC vs. shv0a1-2	0.0003
		29.8701	41.958	40.8163		33	22.3
Fig.2E
	Tumor curve-Rag2-/--KD (volume: mm3)
	Days post challenge	shNTC				shv0a1-1				shv0a1-2						p value
		1	2	3	4	1	2	3	4	1	2	3	4		shNTC vs. shv0a1-1	0.7451
	7	59.94	71.982	82.709	67.892	51.45	59.13	84.7275	98.332	58.136	61.828	77.854	109.74		shNTC vs. shv0a1-2	0.0068
	10	161.025	118.944	139.125	116.754	182.47	70.4	83.886	154.8	78.0425	102.544	92.259	117.486
	13	117.8	119.925	84.925	96.76	135.877	72.051	104.737	92.925	117.711	114	15.3	92.2995
	16	151.164	205.286	154.715	142.29	294.92	123.48	107.278	168.635	161.2	152.219	59.496	106.596
	19	290.36	315.084	242.811	218.4	416.97	320.679	159.326	191.754	218.178	264	80.106	191.4
	22	520.29	654.588	463.512	540.764	685.44	587.86	307.23	417.195	318.934	406.35	160.599	366.57
	25	890.848	1286.6	638.26	1040.84	1112.41	963.438	508.235	542.85	540.408	832.1	250.809	674.31
Fig.2F
	Tumor curve-NOD/SCID-KD (volume: mm3)
	Days post challenge	shNTC					shv0a1-1					shv0a1-2							p value
		1	2	3	4	5	1	2	3	4	5	1	2	3	4	5		shNTC vs. shv0a1-1	0.9828
	7	24.38	17.6	21.888	36.777	15.96	16.32	23.8875	23.12	8.925	23.247	15.04	11.696	0	24.6675	13.6		shNTC vs. shv0a1-2	0.1136
	9	91.728	56.98	45.632	69.888	49.504	43.7	55.104	77.19	26.448	82.992	36.363	28.52	22.95	42.88	45.864
	11	383.328	154.752	135.792	171.856	200.64	162.435	139.104	240.125	88.689	198.016	124.32	88.36	61.061	83.076	131.812
	13	495.33	204.12	175.032	215.384	260.82	274.77	248.124	291.6	124.236	247.715	172.368	114.48	116.44	118.755	171.57
	15	707.404	318.864	273.141	298.526	366.912	453.492	441.669	368.55	205.428	354.32	254.016	196.04	214.223	180.081	239.136
	Tumor curve-NOD/SCID-OE (volume: mm3)
	Days post challenge	EV					v0a1							p value
		1	2	3	4	5	1	2	3	4	5		EV vs. v0a1	0.9764
	8	36.57	15.048	14.875	42.525	28.782	40.32	28.224	37.179	40.02	35.721
	10	57.505	47.736	42.336	86.8	90.44	75.888	76.545	67.456	105.462	61.38
	12	135.102	188.416	141.432	253.605	287.154	180.765	227.857	139.86	261.63	124.956
	14	146.97	230.23	194.4	326.144	364.32	270.816	311.322	176.64	272	187.68
	16	189.696	334.562	340.648	537.54	536.061	459.55	480	285	327.402	263.424
Fig.2I
	In vitro growth curve-KD
	Days	Value OD450nm
		shNTC			shV0A1					p value
	0	0.193	0.202	0.2	0.235	0.221	0.22		shNTC vs. shV0A1	0.0002
	1	0.297	0.294	0.289	0.377	0.366	0.351
	2	0.515	0.501	0.492	0.79	0.747	0.726
	3	0.886	0.858	0.87	1.076	1.075	1.083
	4	1.306	1.326	1.418	1.522	1.479	1.421
	5	1.874	1.767	1.802	2.054	2.205	2.158
	6	1.897	1.877	2.022	2.027	1.921	2.146
Fig.2J
	Tumor curve-control NCG (volume: mm3)
	Days post challenge	shNTC					shV0A1							p value
		1	2	3	4	5	1	2	3	4	5		shNTC vs. shV0A1	<0.0001
	10	145.6	255.3	102.5	193.2	156.5	158.9	179.3	204.5	154.8	155.6
	12	187.6	258.7	148.6	201.3	166.4	188.5	213.6	258.4	256.5	197.8
	14	203.4	385.6	189.4	238.5	250.5	355.6	287.6	378.9	401.2	307.8
	16	305.6	444.5	287.6	315.9	348.5	478.6	387.5	478.5	503.6	402.5
	18	422.3	587.6	428.5	523.4	625.8	676.5	523.8	612.3	587.6	488.7
	20	539.6	699.5	546.2	701.3	858.6	855.4	898.6	923.5	885.4	812.5
	22	758.3	844.5	798.6	825.6	944.5	1023.4	1178.5	1255.4	1125.6	1048.7
	24	858.6	955.6	956.3	1045.8	1123.6	1244.5	1345.6	1487.5	1255.6	1378.9
	Tumor curve-huPBMC NCG (volume: mm3)
	Days post challenge	shNTC				shV0A1							p value
		1	2	3	4	1	2	3	4	5		shNTC vs. shV0A1	<0.0001
	7	259.9	102.6	93.2	156.1	162.6	221.8	205.6	129.1	170.6
	9	233.4	169.6	169.8	164.7	228.4	225.8	371.9	227.9	183.6
	11	404	174.7	229.9	260.5	406.9	343	424.1	444.1	250.3
	13	425.6	251.8	305.9	338.5	492.9	342.1	461.4	500.9	368.8
	15	594.2	389.6	475.1	574.2	664.3	470	445.2	404.3	465.6
	18	1321.1	600.7	883.5	895.3	651.5	714.4	894.1	588.2	665.6
	21	1562.3	895.2	1125.3	1032.5	758.6	825.3	958.6	655.2	853.2
	24	1687.5	1125.6	1322.4	1238.9	875.6	899.2	1021.3	765.3	933.1
	27	1798.5	1345.6	1522.5	1398.7	923.6	877.3	1126.5	815.4	987.6
Fig.2M
	Tumor curve-cecal tumor model (Bioluminescence (x109))
	Days post challenge	shNTC					shv0a1							p value
		1	2	3	4	5	1	2	3	4	5		shNTC vs. shv0a1	0.0208
	2	0.001277	0.0884	0.005056	0.02916	0.001666	0.04395	0.001517	0.03414	0.01751	0.001041
	7	3.588	0.262	0.01369	0.1594	0.001392	0.1883	0.003461	0.02626	0.3068	0.00667
	14	7.298	0.6738	0.9031	2.844	0.026	1.499	0.4647	0.159	0.01794	0.1828
	21	10.11	6.449	4.472	2.815	0.4348	0.9107	0.6043	0.1294	0.04468	0.03948
	25	4.429	15.1	8.695	2.37	2.085	0.3635	0.1422	0.2009	0.02431	0.0005747
Fig.2O
		Tumor weight (g) -cecal tumor model
		shNTC	shv0a1
		0.779	0.15			p value
		0.344	0.051		shNTC vs. shv0a1	0.0119
		0.323	0.055
		0.495	0.038
		0.143	0.034

## Sheet: Fig.3
Fig.3B
	Tumor curve-CD8+ T depletion (volume: mm3)-KD
	Days post challenge	shNTC					shv0a1							p value
		1	2	3	4	5	1	2	3	4	5		shNTC vs. shv0a1	0.9996
	7	57.018	30.832	62.434	62.56	57.35	34.656	46.17	64.61	91.287	50.995
	11	69.768	53.312	36.366	19.32	67.518	42.78	27.9	89.64	17.445	118.234
	13	280.027	61.766	141.96	114.021	96.928	56.031	161.46	147.035	89.18	214.93
	18	607.213	117.133	292.78	223.645	246.452	112.189	279.11	264.835	290.493	427.705
	21	1103.31	264.688	320.616	435.744	302.25	201.042	442.52	367.708	371.778	1053.36
	Tumor curve-CD8+ T depletion (volume: mm3)-OE
	Days post challenge	EV					v0a1							p value
		1	2	3	4	5	1	2	3	4	5		EV vs. v0a1	0.4014
	7	144	105.821	115.412	86.43	114.114	105.393	129.968	187.92	131.04	78.66
	11	281.124	279.129	89.175	112.56	202.35	170.748	247.8	520.948	141.728	223.08
	13	572.102	329.191	326.835	182.946	385.134	368.51	540.698	911.084	421.752	547.937
	18	1011.62	664.648	1000.33	564.329	543.048	733.719	927.697	1582.02	870.451	975.965
Fig.3E
		Bcl2+ cells (%)				Bcl2+ cells (%)
		CD44+CD8+T	CD44-CD8+T				p value
		11.11	0.65			CD44+CD8+T vs. CD44-CD8+T	0.0003
		14.61	0.73
		12.7	0.49
		4.11	1.5
		10.94	0.79
		6.25	1.4
Fig.3F
		Perforin+ cells (%)												Perforin+ cells (%)		p value
			shNTC			shv0a1-1			shv0a1-2						shNTC CD44+CD8+T vs. shv0a1-1 CD44+CD8+T	0.0152
		CD44+CD8+T	47.5	55.2	54.9	80.8	75.5	65.2	74.8	78.6	80.6				shNTC CD44+CD8+T vs. shv0a1-2 CD44+CD8+T	0.0011
		CD44-CD8+T	17	15.6	15	25.7	30.8	28.9	32.6	46	27.9				shNTC CD44-CD8+T vs. shv0a1-1 CD44-CD8+T	0.0014
															shNTC CD44-CD8+T vs. shv0a1-2 CD44-CD8+T	0.0228
		GzmB+ cells (%)												GzmB+ cells (%)		p value
			shNTC			shv0a1-1			shv0a1-2						shNTC CD44+CD8+T vs. shv0a1-1 CD44+CD8+T	0.0106
		CD44+CD8+T	54.6	43.5	44.4	64.1	62.6	65.4	78.7	63.8	70.1				shNTC CD44+CD8+T vs. shv0a1-2 CD44+CD8+T	0.014
		CD44-CD8+T	32.3	35.7	24.1	32.1	38.5	32	33.3	37	32.3				shNTC CD44-CD8+T vs. shv0a1-1 CD44-CD8+T	0.4372
															shNTC CD44-CD8+T vs. shv0a1-2 CD44-CD8+T	0.4009
		IFN-γ+ cells (%)												IFN-γ+ cells (%)		p value
			shNTC			shv0a1-1			shv0a1-2						shNTC CD44+CD8+T vs. shv0a1-1 CD44+CD8+T	0.008
		CD44+CD8+T	44.3	47.7	54.8	66.1	76.6	68.9	72.8	68	70.2				shNTC CD44+CD8+T vs. shv0a1-2 CD44+CD8+T	0.0032
		CD44-CD8+T	27.6	25.9	39.4	47.6	50	34.6	23.3	46.7	47.2				shNTC CD44-CD8+T vs. shv0a1-1 CD44-CD8+T	0.1099
															shNTC CD44-CD8+T vs. shv0a1-2 CD44-CD8+T	0.4169
Fig.3G
		Perforin+ cells (%)									Perforin+ cells (%)		p value
			shNTC			shv0a1						shNTC CD44+CD8+T vs. shv0a1 CD44+CD8+T	0.0068
		CD44+CD8+T	7.14	9	9.62	25.47	26.83	17.88				shNTC CD44-CD8+T vs. shv0a1 CD44-CD8+T	0.393
		CD44-CD8+T	3.31	2.11	6.87	2.81	3.13	2.17
		GzmB+ cells (%)									GzmB+ cells (%)		p value
			shNTC			shv0a1						shNTC CD44+CD8+T vs. shv0a1 CD44+CD8+T	0.0075
		CD44+CD8+T	9.82	10.29	8.57	17.32	15.73	13.58				shNTC CD44-CD8+T vs. shv0a1 CD44-CD8+T	0.9509
		CD44-CD8+T	3.43	1.46	2.92	1.43	3.04	3.18
		IFN-γ+ cells (%)									IFN-γ+ cells (%)		p value
			shNTC			shv0a1						shNTC CD44+CD8+T vs. shv0a1 CD44+CD8+T	0.001
		CD44+CD8+T	11.3	5.05	8.13	29.61	28.78	25.14				shNTC CD44-CD8+T vs. shv0a1 CD44-CD8+T	0.1611
		CD44-CD8+T	4.58	5.03	3.01	2.27	3.41	3.28
Fig.3H
		GzmB+ cells (%)									GzmB+ cells (%)		p value
			shNTC			shV0A1						shNTC CD45RO+CD8+T vs. shv0a1 CD45RO+CD8+T	0.0042
		CD45RO+CD8+T	0	0	0	1.15	1.27	0.69				shNTC CD45RO-CD8+T vs. shv0a1 CD45RO-CD8+T	0.8481
		CD45RO-CD8+T	0	0.39	0.32	0	0.91	0
		IFN-γ+ cells (%)									IFN-γ+ cells (%)		p value
			shNTC			shV0A1						shNTC CD45RO+CD8+T vs. shv0a1 CD45RO+CD8+T	0.0452
		CD45RO+CD8+T	1.09	0	0	1.15	2.53	2.76				shNTC CD45RO-CD8+T vs. shv0a1 CD45RO-CD8+T	0.7602
		CD45RO-CD8+T	0.8	1.16	0	0.24	0	2.6
Fig.3I
		Perforin+ cells (%)									Perforin+ cells (%)		p value
			shNTC			shv0a1						shNTC CD44+CD8+T vs. shv0a1 CD44+CD8+T	0.0226
		CD44+CD8+T	15.8	16.1	14.6	28.7	24.3	38.2				shNTC CD44-CD8+T vs. shv0a1 CD44-CD8+T	0.0142
		CD44-CD8+T	0.34	0.4	0.55	1.19	1.57	0.94
		GzmB+ cells (%)									GzmB+ cells (%)		p value
			shNTC			shv0a1						shNTC CD44+CD8+T vs. shv0a1 CD44+CD8+T	0.0012
		CD44+CD8+T	3.94	4.62	2.3	16.7	21.9	22.9				shNTC CD44-CD8+T vs. shv0a1 CD44-CD8+T	0.0046
		CD44-CD8+T	6.58	7.6	6.01	3.92	4.19	3.99
		IFN-γ+ cells (%)									IFN-γ+ cells (%)		p value
			shNTC			shv0a1						shNTC CD44+CD8+T vs. shv0a1 CD44+CD8+T	0.0129
		CD44+CD8+T	2.11	11.3	8.33	31.6	20.3	33.8				shNTC CD44-CD8+T vs. shv0a1 CD44-CD8+T	0.1302
		CD44-CD8+T	0.26	0.05	0.14	0.36	0.26	0.75
		GzmA+ cells (%)									GzmA+ cells (%)		p value
			shNTC			shv0a1						shNTC CD44+CD8+T vs. shv0a1 CD44+CD8+T	0.0096
		CD44+CD8+T	16.7	17.4	20.5	23.8	26.6	24.4				shNTC CD44-CD8+T vs. shv0a1 CD44-CD8+T	0.001
		CD44-CD8+T	2.94	2.53	2.88	5.25	6.22	5.37
		KLRG1+ cells (%)									KLRG1+ cells (%)		p value
			shNTC			shv0a1						shNTC CD44+CD8+T vs. shv0a1 CD44+CD8+T	0.0229
		CD44+CD8+T	1.52	2.68	1.86	11.6	5.32	9.24				shNTC CD44-CD8+T vs. shv0a1 CD44-CD8+T	0.1881
		CD44-CD8+T	0.079	0.2	0.23	0.22	0.41	0.24

## Sheet: Fig.4
Fig.4B
Fig.4D
	MFI of TGF-βRII (x 104)					p value
	CD44+CD8+T	CD44-CD8+T			CD44+CD8+T vs. CD44-CD8+T	<0.0001
	153.353	37.8216
	158.234	37.1319
	151.078	32.5373
Fig.4E
	Relative mRNA levels (Tgfb1/Gapdh)																	TGF-β1 ( pg/106 cells)
	shNTC	shv0a1																shNTC	shv0a1
	0.99	0.41																1041.14	889.36
	0.96	0.46																1041.46	892.2
	1.05	0.38																1018.74	864.12
																		1014.95	860.65
		p value
	shNTC vs. shv0a1	<0.0001																	p value
																		shNTC vs. shv0a1	<0.0001
Fig.4F
	TGF-β1 ( pg/106 cells)
	shNTC+EV	shv0a1+EV	shv0a1+v0a1				p value
	289.57	151.77	214.51			shNTC+EV vs. shv0a1+EV	0.0003
	258.83	150.08	219.65			shv0a1+EV vs. shv0a1+v0a1	<0.0001
	268.48	147.7	222.92
	341.41	154.35	209.94
Fig.4G
	Posotive expression rate (%)-CD44+CD8+T cells
		Vehicle			(E)-SIS3						p value
	Perforin	8.54	9.14	8.19	18.31	17.34	15.12	Perforin		Vehicle vs. (E)-SIS3	0.0011
	GzmB	16.06	17.11	14.27	24.68	23.67	29.19	GzmB		Vehicle vs. (E)-SIS3	0.006
	IFN-γ	9.3	8.66	10.13	20.77	17.18	18.43	IFN-γ		Vehicle vs. (E)-SIS3	0.0011
Fig.4H
	Posotive expression rate (%)-CD44+CD8+T cells								Posotive expression rate (%)-CD44-CD8+T cells							Posotive expression rate (%)-CD44+CD8+T cells				p value		Posotive expression rate (%)-CD44-CD8+T cells				p value
		IgG			Anti-TGF-β1					IgG			Anti-TGF-β1				Perforin		IgG vs. Anti-TGF-β1	0.002			Perforin		IgG vs. Anti-TGF-β1	0.0451
	Perforin	11.9	10.9	9.85	16.51	15.73	15.3		Perforin	5.54	5.5	5.4	5.29	5.29	5.03		GzmB		IgG vs. Anti-TGF-β1	0.008			GzmB		IgG vs. Anti-TGF-β1	0.2973
	GzmB	16.07	16.54	15.07	19.06	20.07	18.33		GzmB	12.39	13.95	14.05	14.96	14.08	13.7		IFN-γ		IgG vs. Anti-TGF-β1	0.0007			IFN-γ		IgG vs. Anti-TGF-β1	0.289
	IFN-γ	10.77	10.32	9.33	14.51	15.48	15.4		IFN-γ	6.68	4.53	5.01	6.23	5.65	7.34
Fig.4I
	Posotive expression rate (%)-CD44+CD8+T cells										Posotive expression rate (%)-CD44+CD8+T cells				p value
		shNTC+vehicle			shv0a1+vehicle			shv0a1+TGF-β1				Perforin		shNTC+vehicle vs. shv0a1+vehicle	0.0497
	Perforin	1.56	1.79	1.5	2.59	3.03	1.95	0.92	0.92	1.6		Perforin		shv0a1+vehicle vs. shv0a1+TGF-β1	0.0236
	GzmB	9.1	6.87	10.67	14	13.32	15.45	6.55	5.95	6.13		GzmB		shNTC+vehicle vs. shv0a1+vehicle	0.0133
												GzmB		shv0a1+vehicle vs. shv0a1+TGF-β1	0.0002
	Posotive expression rate (%)-CD44-CD8+T cells										Posotive expression rate (%)-CD44-CD8+T cells				p value
		shNTC+vehicle			shv0a1+vehicle			shv0a1+TGF-β1				Perforin		shNTC+vehicle vs. shv0a1+vehicle	0.8128
	Perforin	0	0	0.09	0	0.13	0	0	0	0		Perforin		shv0a1+vehicle vs. shv0a1+TGF-β1	0.3739
	GzmB	2.69	3.95	2.72	5.39	4.2	4.44	1.72	1.61	1.6		GzmB		shNTC+vehicle vs. shv0a1+vehicle	0.0477
												GzmB		shv0a1+vehicle vs. shv0a1+TGF-β1	0.0011
Fig.4J
	Tumor curve (volume: mm3)
	Days post challenge	EV-IgG					v0a1-IgG					v0a1-aTGF-β1							p value
		1	2	3	4	5	1	2	3	4	5	1	2	3	4	5		EV-IgG vs. v0a1-IgG	<0.0001
	7	57.9555	25.588	55.296	40.824	47.589	76.764	57.737	61.505	30.862	75.32	66.573	60.886	34.544	97.718	41.722		v0a1-IgG vs. v0a1-aTGF-β1	0.0131
	11	126.755	115.514	116.716	79.362	104.127	300.179	359.658	384.912	233.445	350.941	258.698	261.478	249.88	125.464	115.074
	13	145.214	202.012	112.157	112.736	142.8	417.148	747.961	517.444	417.991	571.466	456.859	294.625	417.164	265.706	364.048
	18	420.516	497.759	500.899	336.951	248.244	1039.53	1544.59	1312.14	1342.93	911.864	791.69	621.681	1108.62	847.086	804.851
Fig.4L
	Tumor weight (g)
	EV-IgG	v0a1-IgG	v0a1-aTGF-β1			p value
	0.904	2.172	1.713		EV-IgG vs. v0a1-IgG	<0.0001
	0.911	2.252	1.363		v0a1-IgG vs. v0a1-aTGF-β1	0.0209
	0.787	1.793	1.553
	0.569	1.698	1.531
	0.831	1.706	0.977
Fig.4M
	Tumor curve (volume: mm3)
	Days post challenge	shNTC-vehicle				shv0a1-vehicle				shv0a1-TGF-β1							p value
		1	2	3	4	1	2	3	4	1	2	3	4			shNTC-vehicle vs. shv0a1-vehicle	<0.0001
	7	88.218	78.585	88.452	100.44	53.568	46.24	40.768	38.0335	65.205	48.62	39.36	30.9225			shv0a1-vehicle vs. shv0a1-TGF-β1	0.016
	11	115.672	100.8	121	186.048	24	64.239	30.528	28	76.9785	90.52	59.616	82.08
	14	215.636	155.036	161.287	178.976	64.242	0	40.81	0	100.418	92.8125	71.299	123.375
	18	402.048	205.87	243.024	226.355	89.3175	0	68.097	0	172.829	143.157	97.615	251.361
	20	544.512	366.299	322.034	396.698	100.626	0	117.424	0	211.761	136.831	152.985	359.404
Fig.4O
	Tumor weight (g)
	shNTC-vehicle	shv0a1-vehicle	shv0a1-TGF-β1				p value
	0.85	0.26	0.38			shNTC-vehicle vs. shv0a1-vehicle	0.0022
	0.54	0	0.33			shv0a1-vehicle vs. shv0a1-TGF-β1	0.0324
	0.53	0.23	0.28
	0.67	0	0.59
	Posotive expression rate (%)-CD44+CD8+T cells										Posotive expression rate (%)-CD44+CD8+T cells
		shNTC-vehicle			shv0a1-vehicle			shv0a1-TGF-β1							p value
	Perforin	2.4	3.57	3.1	5.81	4.92	6.15	2.83	4.17	2.88	Perforin			shNTC-vehicle vs. shv0a1-vehicle	0.0065
	IFN-γ	1.97	2.24	1.61	3.25	3.04	2.94	2.65	2.77	2.38	Perforin			shv0a1-vehicle vs. shv0a1-TGF-β1	0.0151
											IFN-γ			shNTC-vehicle vs. shv0a1-vehicle	0.0051
											IFN-γ			shv0a1-vehicle vs. shv0a1-TGF-β1	0.0317

## Sheet: Fig.5
Fig.5B
	Relative LDLR protein level
	shNTC	shv0a1			p value
	1.08974	3.26156		shNTC vs. shv0a1	<0.0001
	0.994206	3.31276
	0.916059	2.96224
Fig.5C
Fig.5D
	24-OHC (nmol/106 cells)-MC38				24-OHC (nmol/106 cells)-HCT-8
	shNTC	shv0a1			shNTC	shV0A1			p value
	18.5267	16.916			17.0377	15.264		MC38: shNTC vs. shv0a1	0.0158
	19.4351	17.9847			16.9037	15.2944		HCT8: shNTC vs. shv0a1	0.0006
	19.2061	17.145			16.9705	15.7391
Fig.5E
	24-OHC (nmol/106 cells)-MC38				24-OHC (nmol/106 cells)-HCT-8
	shNTC+EV	shv0a1+EV	shv0a1+v0a1		shNTC+EV	shV0A1+EV	shV0A1+V0A1				p value
	2.64	1.86	2.65		4.542	1.724	2.986			MC38: shNTC+EV vs. shv0a1+EV	0.0187
	2.45	2.22	2.47		3.927	1.527	2.762			MC38: shv0a1+EV vs. shv0a1+v0a1	0.0262
	2.91	1.86	3.09		4.034	1.632	2.578			HCT8: shNTC+EV vs. shV0A1+EV	0.0002
										HCT8: shV0A1+EV vs. shV0A1+V0A1	0.0009
Fig.5F
	LXR activity (normalized relative light unit)
	shNTC+vehicle	shV0A1+vehicle	shV0A1+24-OHC	shV0A1+24-OHC+GSK2033				p value
	29.06	4.67	36.35	1.8			shNTC+vehicle vs. shV0A1+vehicle	<0.0001
	30.74	5.03	31.56	2.4			shV0A1+vehicle vs. shV0A1+24-OHC	<0.0001
	27.76	3.83	32.28	2.98			shV0A1+24-OHC vs. shv0a1+24-OHC+GSK2033	<0.0001
Fig.5G
	TGF-β1 (pg/ml)-MC38						TGF-β1 (pg/ml)-HCT-8						TGF-β1 (pg/ml)-MC38					TGF-β1 (pg/ml)-HCT-8
	shNTC+vehicle	shv0a1+vehicle	shv0a1+24-OHC	shv0a1+24-OHC+GSK2033			shNTC+vehicle	shV0A1+vehicle	shV0A1+24-OHC	shV0A1+24-OHC+GSK2033					p value					p value
	1048.52	876.943	907.502	805.591			834.469	738.049	824.311	805.086				shNTC+vehicle vs. shv0a1+vehicle	0.0001				shNTC+vehicle vs. shV0A1+vehicle	0.0017
	1019.06	864.203	927.82	847.89			827.905	726.968	837.354	788.97				shv0a1+vehicle vs. shv0a1+24-OHC	0.0046				shV0A1+vehicle vs. shV0A1+24-OHC	0.0028
	1023.13	851.477	918.607	855.644			839.403	765.787	854.336	777.625				shv0a1+24-OHC vs. shv0a1+24-OHC+GSK2033	0.008				shV0A1+24-OHC vs. shv0a1+24-OHC+GSK2033	0.0151
Fig.5H
	ER-cholesterol (ng/106 cells)-MC38				ER-cholesterol (ng/106 cells)-HCT-8
	shNTC	shv0a1			shNTC	shV0A1			p value
	111.224	97.6891			108.098	100.421		MC38: shNTC vs. shv0a1	<0.0001
	113.424	97.2856			104.515	100.933		HCT8: shNTC vs. shV0A1	0.0013
	113.021	99.5964			105.232	99.6018
	109.5	99.2296			108.098	97.4522
Fig.5I
	TGF-β1 (pg/106 cells)						TGF-β1 (pg/106 cells)								p value
	shNTC+vehicle	shV0A1+vehicle	shV0A1+LDL	shV0A1+LDL+mβCD			shNTC+PBS+siNTC	shV0A1+PBS+siNTC	shV0A1+LDL+siNTC	shV0A1+LDL+siCYP46A1				shNTC+vehicle vs. shV0A1+vehicle	<0.0001
	169.22	120.99	169.78	140.49			655.91	537.59	766.05	519.85				shV0A1+vehicle vs. shV0A1+LDL	<0.0001
	164.79	128.16	162.64	147.1			655.12	524.55	771.93	534.14				shV0A1+LDL vs. shV0A1+LDL+mβCD	0.0119
	168.9	119.68	159.28	154.03			662.24	563.69	776.13	535.79
	170.51	124.78	177.08	154.1			654.33	521.58	746.72	534.69				shNTC+PBS+siNTC vs. shV0A1+PBS+siNTC	<0.0001
														shV0A1+PBS+siNTC vs. shV0A1+LDL+siNTC	<0.0001
														shV0A1+LDL+siNTC vs. shV0A1+LDL+siCYP46A1	<0.0001

## Sheet: Fig.6
Fig.6A
	Relative protein level
	shNTC	shv0a1			p value
	1.02747	0.431985		shNTC vs. shv0a1	0.0053
	0.964805	0.352328
	1.00772	0
Fig.6B
Fig.6C
Fig.6D
Fig.6F
	MFI of Rab7a (x104)				VPS41+ (%) in Rab7a+			MFI of Rab7a (x104)
	shNTC	shv0a1			shNTC	shv0a1			p value
	56.3745	34.9357			30.18	18.02		shNTC vs. shv0a1	0.0166
	55.7854	32.6826			51.26	12.05
	136.876	40.2144			24.36	20.36		VPS41+ (%) in Rab7a+
	193.96	35.1691			47.72	13.1		shNTC vs. shv0a1	0.0031
	163.409	38.6572			42.56	19.32
Fig.6H
	LE-located (%) Dil-LDL				LE-located Dil-LDL fluorescence (x 104)/cell
	shNTC	shV0A1			shNTC	shV0A1
	36.83	19.09			4.37692	2.16133		LE-located (%) Dil-LDL		p value
	30.41	17.52			3.86601	3.40637			shNTC vs. shV0A1	<0.0001
	31.54	13.78			7.0241	2.89064
	38.9	19.24			6.4217	2.91635		LE-located Dil-LDL fluorescence (x 104)/cell
	44.26	19.82			13.8808	1.68226			shNTC vs. shV0A1	0.0024
	53.21	22.3			7.55363	2.34817
	48.77	21.23			9.76788	2.26634
Fig.6J
	Lyso-located (%) Dil-LDL				Lyso-located Dil-LDL fluorescence (x 104)/cell
	shNTC	shV0A1			shNTC	shV0A1		Lyso-located (%) Dil-LDL
	32.94	33.78			12.1939	7.20507				p value
	32.17	25.88			10.2131	7.33783			shNTC vs. shV0A1	0.0014
	43.34	26.56			9.50534	7.8507
	36.4	31.88			7.4829	8.14194		Lyso-located Dil-LDL fluorescence (x 104)/cell
	37.47	33.89			9.10142	3.79503				p value
	32.74	20.53			10.0776	4.92792			shNTC vs. shV0A1	0.0148
	35.89	31.485			5.9119	4.69152
	36.2	32.19			5.28284	7.76393
	39.94	31.97			7.59686	4.83706
	35.46	29.065			8.22769	6.6426

## Sheet: Fig.7
Fig.7A
	Relative TGFB1 expression					TGF-β1 (pg/106 cells)					Relative TGFB1 expression					TGF-β1 (pg/106 cells)
	shNTC+PBS	shNTC+LDL	shV0A1+PBS	shV0A1+LDL		shNTC+PBS	shNTC+LDL	shV0A1+PBS	shV0A1+LDL				p value					p value
	1.16	1.45	0.44	0.63		248.68	323.31	198.72	231.63			shNTC+PBS vs. shNTC+LDL	0.0071				shNTC+PBS vs. shNTC+LDL	0.0001
	0.9	1.76	0.48	0.74		240.45	334.77	203.13	241.92			shV0A1+PBS vs. shV0A1+PBS	0.0023				shV0A1+PBS vs. shV0A1+PBS	0.0008
	0.96	1.73	0.39	0.61		256.61	331.53	192.56	207.54			shNTC+PBS vs. shV0A1+LDL	0.0097				shNTC+PBS vs. shV0A1+LDL	0.0532
Fig.7B
	TGF-β1 (pg/106 cells)								TGF-β1 (pg/106 cells)												p value					p value
		DMSO			U18666A					siNTC			siRABGEF1							PBS-DMSO vs. PBS-U18666A	0.0441				Vehicle-siNTC vs. Vehicle-siRABGEF1	0.0053
	PBS	2600.23	2670.63	2792.65	2418.89	2519.1	2539.15		Vehicle	1246.36	1306.26	1336.85	1149.58	1137.44	1155.65					LDL-DMSO vs. LDL-U18666A	0.0058				LDL-siNTC vs. LDL-siRABGEF1	0.0002
	LDL	2844.53	3007.38	3007.38	2595.64	2680.95	2608.97		LDL	1519.97	1508.93	1535.75	1256.99	1310.86	1267.19					PBS-DMSO vs. LDL-DMSO	0.0274				Vehicle-siNTC vs. LDL-siNTC	0.0012
Fig.7C
	24-OHC (nmol/106 cells)-MC38				24-OHC (nmol/106 cells)-HCT-8						p value
	shNTC+EV	shv0a1+EV	shv0a1+Rabgef1		shNTC+EV	shV0A1+EV	shV0A1+RABGEF1	MC38		shNTC+EV vs. shv0a1+EV	<0.0001
	4.12	2.07	2.67		14.04	6.11	9.13	MC38		shv0a1+EV vs. shv0a1+Rabgef1	<0.0001
	3.59	2.1	2.76		15.89	5.6	9.19
	3.83	2.2	2.71		15.86	5.58	8.98	HCT-8		shNTC+EV vs. shV0A1+EV	<0.0001
	3.72	2.17	2.71		17.98	6.24	9.64	HCT-8		shV0A1+EV vs. shV0A1+RABGEF1	<0.0001
Fig.7D
	TGF-β1 (pg/106 cells)-MC38				TGF-β1 (pg/106 cells)-HCT-8						p value
	shNTC+EV	shv0a1+EV	shv0a1+Rabgef1		shNTC+EV	shV0A1+EV	shV0A1+RABGEF1	MC38		shNTC+EV vs. shv0a1+EV	<0.0001
	493.4	295.1	350.9		2343.4	1097.48	1714.25	MC38		shv0a1+EV vs. shv0a1+Rabgef1	0.004
	482.6	265.9	341.1		2331.48	1050.82	1423.19
	474.6	295.9	353		2387.12	1084.15	1636.61	HCT-8		shNTC+EV vs. shV0A1+EV	<0.0001
								HCT-8		shV0A1+EV vs. shV0A1+RABGEF1	0.0043
Fig.7E
	ER cholesterol (mM)								(-)DER-cholesterol (mM;∆=shv0a1-shNTC)				ER cholesterol		p value
		shNTC			shv0a1				si-NTC	si-Rabgef1				si-NTC+shNTC vs. si-NTC+shv0a1	<0.0001
	siNTC	265.75	269.45	273.14	216.07	216.07	212.09		53.38	42.45				si-Rabgef1+shNTC vs. si-Rabgef1+shv0a1	0.0006
	siRabgef1	204.05	199.99	208.09	161.59	170.45	170.45		53.38	33.59				si-NTC+shNTC vs. si-Rabgef1+shNTC	<0.0001
									57.36	33.59			(-)DER-cholesterol		p value
														si-Rabgef1 vs. si-Rabgef1	0.005
Fig.7F
	TGF-β1 (pg/106 cells)								(-)∆TGF-β1 (pg/106 cells; ∆=shv0a1-shNTC)				TGF-β1		p value
		shNTC			shv0a1				si-NTC	si-Rabgef1				si-NTC+shNTC vs. si-NTC+shv0a1	0.0009
	siNTC	2698.49	2822.89	2931.96	2186.51	2185.94	2232.14		631.265	120.823				si-Rabgef1+shNTC vs. si-Rabgef1+shv0a1	0.0396
	siRabgef1	2625.27	2521.38	2645.4	2476.53	2208.18	2324.91		631.839	389.173				si-NTC+shNTC vs. si-Rabgef1+shNTC	0.0469
									585.644	272.442				si-NTC+shv0a1 vs. si-Rabgef1+shv0a1	0.1634
													(-)∆TGF-β1		p value
														si-Rabgef1 vs. si-Rabgef1	0.0109
Fig.7G
	24-OHC (nmol/106 cells)-MC38					24-OHC (nmol/106 cells)-HCT-8									p value
	shNTC+siNTC	shNTC+siRab7	shv0a1+siNTC	shv0a1+siRab7		shNTC+siNTC	shNTC+siRAB7A	shV0A1+siNTC	shV0A1+siRAB7A		MC38			shNTC+siNTC vs. shNTC+siRab7	0.0179
	4.76	3.62	2.67	2.15		4.57	3.52	2.38	2.99		MC38			shv0a1+siNTC vs. shv0a1+siRab7	0.059
	6.06	3.45	3.62	2.07		4.08	3.82	2.27	2.81		MC38			shNTC+siNTC vs. shv0a1+siNTC	0.0087
	5.31	4.11	2.53	1.69		4.02	3.52	2.69	2.86		HCT-8			shNTC+siNTC vs. shNTC+siRAB7A	0.0398
											HCT-8			shV0A1+siNTC vs. shV0A1+siRAB7A	0.0323
											HCT-8			shNTC+siNTC vs. shV0A1+siNTC	0.0012
Fig.7H
	TGF-β1 (pg/106 cells)-MC38					TGF-β1 (pg/106 cells)-HCT-8									p value
	shNTC+siNTC	shNTC+siRab7	shv0a1+siNTC	shv0a1+siRab7		shNTC+siNTC	shNTC+siRAB7A	shV0A1+siNTC	shV0A1+siRAB7A		MC38			shNTC+siNTC vs. shNTC+siRab7	0.0002
	1556.56	1359.5	1161.72	1139.34		1700.22	1545.3	1098.15	1213.73		MC38			shv0a1+siNTC vs. shv0a1+siRab7	0.0737
	1563.26	1394.34	1202.41	1104.41		1665.36	1577.36	1112.88	1141.23		MC38			shNTC+siNTC vs. shv0a1+siNTC	<0.0001
	1525.56	1354.38	1191.39	1183.46		1666.81	1541.12	1072.16	1170.6		HCT-8			shNTC+siNTC vs. shNTC+siRAB7A	<0.0001
	1491.2	1391.27	1161.72	1100.74		1706.03	1531.36	1060.04	1171.52		HCT-8			shV0A1+siNTC vs. shV0A1+siRAB7A	0.0036
											HCT-8			shNTC+siNTC vs. shV0A1+siNTC	<0.0001

## Sheet: Fig.8
Fig.8B										Fig.8C				Fig.8D					Fig.8E									Fig.8H												Fig.8I
	Total (n=230)			dMMR(n=20)			pMMR(n=60)								Overall survival (0:survival; 1:death)					ATP6V0A1 High				ATP6V0A1 Low
	Normal	Tumor		Normal	Tumor		Normal	Tumor			Stage I+II	Stage III+IV			Months	Low ATP6V0A1	High ATP6V0A1			Months	CTL TOP (n=18)	CTL Bottom (n=17)		Months	CTL TOP (n=44)	CTL Bottom (n=43)		Patient #	V0A1 MFI (X 10-4)	RABGEF1 MFI (X 10-4)		Patient #	V0A1 MFI (X 10-4)	TGF-β1 MFI (X 10-4)		Patient #	RABGEF1 MFI (X 10-4)	TGF-β1 MFI (X 10-4)			Patient #	V0A1 MFI (X 10-4)	IFN-γ+ (%) in CD45RO+CD8+ T
	0	0.8		0	0.8		0	0.8			2	1.6			5	1				7	1			9	1			1	110	6.8		1	110	160		1	6.8	160			1	110	75
	0	1.2		0	1.2		0.2	1.2			1.2	1.2			12	1				32	1			10	1			2	0.6	60		2	0.6	430		2	60	430			2	0.6	50
	1	0		1	0		0	0.6			1.6	0			13	1				40	1			15	1			3	20	0.006		3	20	8		3	0.006	8			3	20	66
	1	1.2		1	1.2		0.2	0.8			0	0.8			17	1				49	1			19	1			4	1.3	50		4	1.3	90		4	50	90			4	1.3	50
	0.8	2.2		0.8	2.2		0	1.2			0	0			23	1				49	1			19	1			5	50	270		5	50	290		5	270	290			5	50	60
	0.2	1.2		0.2	1.2		0.4	1.4			0.8	0			31	1				100	0			100	0			6	390	44		6	390	470		6	44	470			6	390	90
	0.4	1.2		0.4	1.2		0	0.8			0.6	0			33	1				100	0			100	0			7	179	380		7	179	790		7	380	790			7	179	11
	0	1.4		0	1.4		0	0.8			0.2	1.2			42	1				100	0			100	0			8	440	407		8	440	230		8	407	230			8	440	33
	0.2	1.4		0.2	1.4		0.2	1			0.5	1			45	1				100	0			100	0			9	539	873		9	539	830		9	873	830			9	539	30
	0	1		0	1		0	0.6			3.6	0.6			48	1				100	0			100	0			10	23	282		10	23	340		10	282	340			10	23	77
	0	0.8		0	0.8		0	2			0.4	0			56	1				100	0			100	0			11	56.9	169		11	56.9	430		11	169	430			11	56.9	60
	0.4	1.2		0.4	1.2		0.2	1.2			0	0			60	0				100	0			100	0			12	0.2	0.13		12	0.2	0.5		12	0.13	0.5			12	0.2	100
	0	1.4		0	1.4		0	1.4			0.4	0.8			60	0				100	0			100	0			13	0.2	30		13	0.2	40		13	30	40			13	0.2	50
	0.2	1.2		0.2	1.2		0.4	1			0.4	1.2			60	0				100	0			100	0			14	179	450		14	179	30		14	450	30			14	179	50
	0.2	1		0.2	1		0.2	0.8			0.8	0			60	0				100	0			100	0			15	80	7.2		15	80	130		15	7.2	130			15	80	80
	0	1		0	1		0.2	1			0.4	2.4			60	0				100	0			100	0			16	1	50		16	1	210		16	50	210			16	1	50
	0	0.8		0	0.8		0	1			0.4	1.8			60	0				100	0			100	0			17	10	0.3		17	10	9		17	0.3	9			17	10	75
	0.2	2		0.2	2		0.8	1			0	1.2			60	0				100	0			100	0			18	1.5	80		18	1.5	50		18	80	50			18	1.5	100
	0	0.6		0	0.6		0	0.6			0	0.4			60	0				3		1		100	0			19	60	220		19	60	170		19	220	170			19	60	70
	0.8	2.4		0.8	2.4		0	1			0	2.8			60	0				6		1		100	0			20	220	68		20	220	380		20	68	380			20	220	90
	0	0.8					0.2	0.8			0	0.2			60	0				8		1		100	0			21	145	370		21	145	770		21	370	770			21	145	18
	0.2	1.2					0	1			0	0.4			60	0				16		1		100	0			22	290	319		22	290	210		22	319	210			22	290	33
	0	0.6			p value		0.2	2.2			0	0			60	0				31		1		100	0			23	620	896		23	620	800		23	896	800			23	620	10
	0.2	0.8		Normal vs. Tumor	<0.0001		0.4	2.8			0	0.6			60	0				48		1		100	0			24	26	310		24	26	360		24	310	360			24	26	40
	0	1.2					0	1			1.2	1.4			60	0				69		1		100	0			25	0.16	0.107		25	0.16	0.2		25	0.107	0.2			25	0.16	100
	0.4	1.4					0	0.6			0.75	0.8			60	0				100		0		100	0			26	116	343		26	116	20		26	343	20			26	116	20
	0	0.8					0.6	0.8			2.4	0.4			60	0				100		0		100	0			27	20	0.03		27	20	3		27	0.03	3			27	20	53
	0	0.8					1.4	2			1.8	5.6			60	0				100		0		100	0			28	80	290		28	80	120		28	290	120			28	80	50
	0.2	1					0	1.8			0.8	1.6			60	0				100		0		100	0			29	270	24		29	270	530		29	24	530			29	270	90
	0	0.6					0	0.6			0	2.4			1		1			100		0		100	0			30	142	290		30	142	890		30	290	890			30	142	20
	0	2					0.2	0.8			0	3.2			1		1			100		0		100	0			31	360	280		31	360	170		31	280	170			31	360	40
	0.2	1.2					0.8	1.8			1	1.8			2		1			100		0		100	0			32	638	670		32	638	760		32	670	760			32	638	33
	0	1.4					0	0.8			3.6	2			5		1			100		0		100	0
	0.4	1					0.2	0.8			0.8	1			8		1			100		0		100	0
	0.2	0.8					0	0.8			0	2.4			8		1			100		0		100	0
	0.2	1					0.2	1.8			0	2.4			12		1							100	0
	0	1					0	1			0.2	2.8			14		1							100	0
	0.8	1					0.4	2			0	1			14		1							100	0
	0	0.6					1	0.8			0	0.8			15		1							100	0
	0	1					0.4	1.6			0	2			15		1							100	0
	0.2	0.8					0	0.6			0	2.4			16		1							100	0
	0	1					0.2	2.8			0	1			16		1							100	0
	0.2	2.2					0	1			0	0.8			16		1							100	0
	0.4	2.8					0	2.8			0.4	1			17		1							100	0
	0	1					0	0.8			0.8	0.8			18		1							1		1
	0	0.6					0.4	1.2			1	1			18		1							1		1
	0.6	0.8					0.2	1.6			0.6	3.2			20		1							2		1
	1.4	2					0.4	2.8			1	2			21		1							2		1
	0	1.8					0	1			0.8	1.8			23		1							5		1
	0	0.6					1.4	2.2			1.8	1			25		1							14		1
	0.2	0.8					0.2	2			0.75	0.75			25		1							14		1
	0.8	1.8					1.2	2.2			1	1			25		1							14		1
	0	0.8					1	0.8			0.8	1.2			26		1							17		1
	0.2	0.8					0	0.8			0.6	1.2			26		1							17		1
	0	0.8					1	0.8			1.2	1			27		1							17		1
	0.2	1.8					1.2	2.8			0	0.8			27		1							24		1
	0	1					1.4	3.2			2.4	2			27		1							36		1
	0.4	2					0	1.6			1				29		1							36		1
	1	0.8					0.8	1.8			0.75				30		1							93		1
	0.4	1.6					1	1.8			2				32		1							93		1
	0	0.6									1				34		1							93		1
	0.2	2.8						p value			0.8				37		1							93		1
	0	1					Normal vs. Tumor	<0.0001			1				42		1							93		1
	0	2.8									1				46		1							93		1
	0	0.8									1.2				47		1							93		1
	0.4	1.2									2				48		1							100		0
	0.2	1.6									1.6				60		0							100		0
	0.4	2.8									0.8				60		0							100		0
	0	1									1				60		0							100		0
	1.4	2.2									1				60		0							100		0
	0.2	2									0.8				60		0							100		0
	1.2	2.2									0.8				60		0							100		0
	1	0.8									2				60		0							100		0
	0	0.8									1				60		0							100		0
	1	0.8									2.8				60		0							100		0
	1.2	2.8									1				60		0							100		0
	1.4	3.2									0.6				60		0							100		0
	0	1.6									1				60		0							100		0
	0.8	1.8									0.6				60		0							100		0
	1	1.8									1				60		0							100		0
	0	2									1.2				60		0							100		0
	0.2	0.5									2				60		0							100		0
	0	0.4									0.8				60		0							100		0
	0	1.2									2.8				60		0							100		0
	2	1									0.6				60		0							100		0
	0	0									1				60		0							100		0
	0	1.2									0.8				60		0							100		0
	0.6	1.2									0.6				60		0
	0	2.4									1.2				60		0
	1.4	0									1				60		0
	0.6	1.2									1.4
	0.4	3.6									3.2
	0.8	0									0.6
	0	0.75									0.8
	1.75	3.6									0.75
	0.6	0									2
	0.75	0
	0	1										p value
	0.6	1.8									Stage I+II vs. Stage III+IV	0.0141
	1	0.6
	1	1.6
	0	0.4
	1.2	0
	0.8	2.4
	1.4	0.8
	0.8	0
	0	0.8
	0	0.6
	0	0
	0	0
	0	1.8
	0.2	0
	0.6	0
	0	0
	0.8	0
	0	1.2
	0.75	1.4
	0	0
	0	0.4
	1	0
	0	0.8
	0.6	0
	0.6	0
	0	0.4
	0	0.8
	0	0.8
	0	0.4
	0.8	0
	1.2	0.2
	0.4	0
	0	0.8
	0.4	2.8
	0.25	0.4
	0	0.6
	0	0.8
	0.4	0
	0.2	0
	0	0.4
	1	0
	0	1.2
	0	0.2
	0	0.4
	0	0
	0	0
	0	0
	0	1.6
	0.2	0
	0.2	0
	0	0.4
	0.2	1.6
	0	1.2
	0.4	1.4
	0.6	1
	0.4	1.6
	0.2	0.8
	0.4	2.2
	0.6	0.4
	0	1.8
	1.4	0.8
	0.4	1.2
	0.6	1.4
	0.6	1
	0.6	1.4
	0.6	1
	0	1.2
	0.6	0.8
	0.2	1
	0.4	0.8
	0.8	1
	0.4	0.8
	0	0.6
	0.6	1.2
	0.2	0.8
	0.6	1.2
	0.2	1.2
	0.6	0.8
	1	0
	0.8	1.2
	0.6	0.8
	0.2	0.8
	0	1.8
	0.4	1.6
	0.2	0.8
	0.2	1.2
	0.2	1.6
	0	1
	0.4	1
	0.4	0.4
	0	1.8
	0.4	1.6
	1	1.6
	0.2	0.4
	0.6	1
	0.4	0.4
	0.4	1.6
	0.8	1.6
	0	0.8
	0	0
	0	1.8
	0.4	1
	0	0.4
	0	0
	0	1.4
	1.4	0
	0.6	1.8
	0.4	1.4
	0.4	1.2
	0.4	1.2
	0.4	0.6
	0.5	1
	0.4	0.6
	0	2
	0	1.4
	1	1.6
	0.4	1.4
	0.4	0.6
	0.4	1.8
	0.8	0.8
	0.4	1.4
	0.75	1.2
	0.8	1.8
	0.4	1.8
	0.4	1.2
	0	1
	0	0.4
	0.2	0.6
	1.2	1
	0	1
	0	0.6
	0.4	1.4
		p value
	Normal vs. Tumor	<0.0001

## Sheet: Fig.9
Fig.9C
	Tumor curve (volume: mm3)-SCID										Tumor curve (volume: mm3)-C57BL/6												p value
	Days post challenge	Vehicle				Dac					Days post challenge	PBS				Dac					SCID	PBS vs. Dac	0.9567
	7	27.391	30.45	49.02	59.616	30.576	31.584	40.194	51.336		7	27.885	36.801	41.325	43.665	31.59	35.96	43.092	43.776		C57BL/6	PBS vs. Dac	<0.0001
	10	46.927	42.6195	86.1	106.812	95.874	55.332	92.0745	107.163		9	46.08	50.468	59.22	75.075	24.975	34.713	47.0085	60.84
	12	75.729	75.729	169.911	285.138	156.933	124.085	132.94	196.512		12	61.336	35.67	112.86	57.868	30.073	63.72	30.225	22.8375
	14	150.007	109.737	194.714	417.728	243.869	170.976	156.405	151.765		14	77	48.16	102.306	96.672	62.322	87.822	49.152	48.203
	17	267.84	150.007	282.827	458.123	356.649	306.885	201.608	198.911		16	130.977	56.7	195.238	137.7	103.141	102.375	80.465	76.32
	20	401.952	267.84	449.328	610.2	674.73	422.45	285	536.355		19	204.45	398.848	303.992	288.456	172.482	225.76	146.63	183.483
											22	347.904	567.24	419.58	542.471	241.087	262.957	206.08	233.12
											26	682.5	979.695	899.08	810.301	392.438	404.25	335.34	421.473
											28	916.98	1391.04	1044.97	873.6	479.002	642.816	395.01	549.18
Fig.9E
	Tumor weight (g)-SCID			Tumor weight (g)-C57BL/6
	Vehicle	Dac		Vehicle	Dac					p value
	1.403	1.572		1.924	0.718		SCID		Vehicle vs. Dac	0.8555
	0.834	1.034		2.291	0.816		C57BL/6		Vehicle vs. Dac	0.0035
	0.806	0.682		1.434	0.776
	0.55	0.528		1.418	0.818
Fig.9F
	Body weight (g)
	Days post challenge	PBS				Daclatasvir						p value
	12	20.44	23.08	22.29	21.38	20.9	22.29	21.95	20.79		PBS vs. Daclatasvir	0.6966
	14	20.91	21.58	23.4	21.39	21.32	22.83	22.26	21.42
	16	20.94	20.57	23.02	21.22	21.03	22.35	21.94	21.46
	19	21.12	20.14	23.45	21.6	21.46	23.01	22.36	21.81
	22	21.81	22.83	23.43	22.07	21.12	22.6	22.23	20.75
	26	21.27	23.42	23.32	22.42	21.72	23.39	22.48	21.56
Fig.9G
	TGF-β1 IHC score
	Vehicle	Dac			p value
	6	3		Vehicle vs. Daclatasvir	<0.0001
	7	3
	5	3
	8	2
	9	2
	6	4
	6	2
	5	2
	8	3
	8	3
Fig.9H
	Perforin+ (%) in CD44+CD8+ T				GzmB+ (%) in CD44+CD8+ T				IFN-γ+ (%) in CD44+CD8+ T						p value
	Vehicle	Dac			Vehicle	Dac			Vehicle	Dac			Perforin	Vehicle vs. Dac	0.0128
	6.68	10			6.87	19.3			21.2	29.1			GzmB	Vehicle vs. Dac	0.0002
	5.94	14			7.98	17.9			23.3	36.2			IFN-γ	Vehicle vs. Dac	0.0111
	7.63	12.5			9.33	19.3			21.3	30.7
Fig.9I
	Tumor curve (volume: mm3)-control NCG
	Days post challenge	Vehicle					Daclatasvir									p value
	10	70.8	171.5	154.6	166.2	232.1	146.2	132.6	102.6	135.4	152.5	136.4			Vehicle vs. Daclatasvir	0.9842
	12	167.7	103.5	247.6	278.6	196.7	173.2	261.8	186.7	216.5	158.9	126.5
	14	270.7	364.9	333.4	241.1	597.6	379.4	147.3	239.8	171.2	340.2	191
	16	287.6	298.2	485.6	538.6	646.5	409.8	458.3	489.5	298.7	385.6	378.5
	18	726.8	510.2	637.2	638.6	946.1	609.9	659.6	499.6	736.7	518.5	463.1
	20	978.5	723.2	785.6	689.7	936.2	775.4	745.2	678.9	847.8	525.8	663.1
	22	1123.5	975.6	945.3	822.5	1078.1	895.4	965.3	848.6	1086.5	765.2	813.5
	Tumor curve (volume: mm3)-huPBMC NCG
	Days post challenge	Vehicle						Daclatasvir								p value
	10	70.1	129.1	128.1	32.6	196.6	58	69.2	49	160	113.3	82.3	74.9		Vehicle vs. Daclatasvir	<0.0001
	12	126.9	118.7	299.1	159.4	193.1	266.1	68.2	42.9	50.8	161.3	227.3	247.1
	14	129.2	262.8	360	292.5	167.4	385.6	96.7	93.7	229.1	369.9	207.1	174.1
	16	212.6	298.6	458.8	485.6	365.6	428.9	112.3	295.7	275.6	398.6	203.1	185.6
	18	390.2	437.9	510	411.6	675.1	674.5	253.1	140.8	266.3	580.4	204.4	194.4
	20	712.3	547.8	622.3	456.7	745.8	797.6	241.5	189.6	211.3	475.5	215.2	223.5
	22	857	726	945	675	523	811	201.4	154.7	405.3	158.9	178.6	321.5
Fig.9K
	Tumor weight (g)-control NCG				Tumor weight (g)-huPBMC NCG
	Vehicle	Dac			Vehicle	Dac					p value
	1	1.2			1.3	0.6		control NCG		Vehicle vs. Dac	0.4635
	1.4	0.7			0.9	0.5		huPBMC NCG		Vehicle vs. Dac	0.0042
	0.8	0.6			0.6	0.4
	0.9	0.7			0.7	0.6
	1.2	1.5			0.8	0.4
		0.8			1.1	0.3
Fig.9L
	Body weight (g)
	Days post challenge	Vehicle						Daclatasvir								p value
	10	32.6	28.5	31.5	35.7	29.7	30.5	35.5	32.5	28.9	28.7	29.6	30.6		Vehicle vs. Daclatasvir	0.8081
	14	29.7	28.5	28.8	25.5	30.3	28.5	32.5	30.2	28.8	28.1	28.6	28.1
	18	28.5	28.4	26.3	25.3	27.4	28.8	28	29.3	26.4	28.5	27.9	28.5
	22	25.4	26.5	23.5	27.8	25.6	26.5	23.6	27.6	25.8	27.5	26.3	24.2
Fig.9M
	TGF-β1 IHC score
	Vehicle	Dac			p value
	10	4		Vehicle vs. Dac	<0.0001
	8	3
	7	5
	8	2
	9	3
	10	6
	7	5
	7	4
	8	4
	8	3
Fig.9N
	GzmB+ (%) in CD45RO+CD8+ T				IFN-γ+ (%) in CD45RO+CD8+ T						p value
	Vehicle	Dac			Vehicle	Dac			GzmB	Vehicle vs. Dac	0.0007
	10.4	44.1			0	3.23			IFN-γ	Vehicle vs. Dac	0.025
	17.8	40.6			1.41	3.12
	15.4	38			1.57	2.45

## Sheet: Fig.10
Fig.10A
Fig.10B
	ATP6V0A1								RABGEF1								TGF-β1										ATP6V0A1	p value				RABGEF1	p value				TGF-β1	p value
		Vehicle			Dac					Vehicle			Dac					Vehicle			Dac						shNTC+Vehicle vs. shNTC+Dac	0.5291				shNTC+Vehicle vs. shNTC+Dac	0.0031				shNTC+Vehicle vs. shNTC+Dac	0.002
	shNTC	1	1	1	1.05	0.96	0.9		shNTC	1	1	1	0.58	0.62	0.76		shNTC	1	1	1	0.72	0.81	0.69				shV0A1+Vehicle vs. shV0A1+Dac	0.2157				shV0A1+Vehicle vs. shV0A1+Dac	0.2233				shV0A1+Vehicle vs. shV0A1+Dac	0.312
	shV0A1	0.43	0.5	0.35	0.51	0.55	0.45		shV0A1	0.52	0.53	0.68	0.76	0.67	0.6		shV0A1	0.77	0.72	0.61	0.78	0.7	0.83				shNTC+Vehicle vs. shV0A1+Vehicle	0.0002				shNTC+Vehicle vs. shV0A1+Vehicle	0.0012				shNTC+Vehicle vs. shV0A1+Vehicle	0.0032
Fig.10C
	24-OHC (nmol/106 cells)										p value
		Vehicle			Dac					shNTC+Vehicle vs. shNTC+Dac	0.0151
	shNTC	11.213	12.117	11.413	8.614	9.876	9.957			shV0A1+Vehicle vs. shV0A1+Dac	0.2209
	shV0A1	9.742	9.452	10.18	10.078	10.033	10.212			shNTC+Vehicle vs. shV0A1+Vehicle	0.0067
Fig.10D
	TGF-β1 (pg/106 cells)-MC38								TGF-β1 (pg/106 cells)-CT26										TGF-β1 (pg/106 cells)-HCT-8											MC38	p value				CT26	p value				HCT-8	p value
		Vehicle			Dac					Vehicle				Dac						Vehicle				Dac						shNTC+Vehicle vs. shNTC+Dac	0.0067				shNTC+Vehicle vs. shNTC+Dac	0.0006				shNTC+Vehicle vs. shNTC+Dac	0.0002
	shNTC	666.22	634.29	693.11	576.72	568.74	579.66		shNTC	1879.54	1795.24	1779.32	1657.55	1479.56	1386.27	1326.45	1282.3		shNTC	204.14	185.54	177.4	179.73	129.87	98.73	110.27	109.11			shv0a1+Vehicle vs. shv0a1+Dac	0.0789				shv0a1+Vehicle vs. shv0a1+Dac	0.2517				shV0A1+Vehicle vs. shV0A1+Dac	0.4635
	shv0a1	505.71	506.97	505.29	434.29	454.03	497.73		shv0a1	1510.31	1470.15	1421.32	1423.49	1492.23	1364.08	1405.04	1385.08		shV0A1	117.65	127.6	129.14	113.82	129.55	134.57	98.54	87.65			shNTC+Vehicle vs. shv0a1+Vehicle	0.0007				shNTC+Vehicle vs. shv0a1+Vehicle	0.0007				shNTC+Vehicle vs. shV0A1+Vehicle	0.0001
Fig.10E
	Tumor curve (volume: mm3)
	Days post challenge	shNTC+Vehicle					shNTC+Dac					shv0a1+Vehicle					shv0a1+Dac								p value
	9	38.2	22.5	13.9	15.4	24.6	14.3	32	27.8	22.2	12.5	23.7	22.7	10.1	0	17.9	0	20.6	21.6	10.1	0			shNTC+Vehicle vs. shNTC+Dac	<0.0001
	11	57.2	57	31.9	22.3	28.8	19.7	51.5	30.8	24.3	15.2	31	40.6	11.3	0	16.7	0	18.4	26.1	9.7	0			shv0a1+Vehicle vs. shv0a1+Dac	0.9987
	13	70.3	53.6	52.6	30.5	29.8	32.2	57.1	35.7	25.6	16.9	51.9	37	27.4	19.3	7.8	33.1	32	26.8	20.6	7.2			shNTC+Vehicle vs. shv0a1+Vehicle	<0.0001
	16	99.8	84.7	100.6	54.6	67.3	73.7	69.1	73.9	15.7	28	77.8	21.6	47.8	26.4	13.9	55.1	45.2	43.6	22.4	15.3
	19	126.7	160.2	179.8	134.7	201.8	84.4	92.8	119.7	26.4	60.9	90.9	27.2	50.3	37	18.7	60	45	53.8	31	30
	22	288.9	190.1	213.9	224.4	407.2	93.4	156.8	134	40.6	134.9	134.1	52	94.9	63.9	36.8	68.9	62.6	90.3	46.4	50.4
	25	302.5	317.5	523.9	301.1	549.1	180.2	245.5	280.6	60	157.1	212.2	88.7	122.4	83.4	58.7	100.5	105.2	165.4	85.9	67.2
Fig.10G
	Tumor weight (g)
	shNTC+Vehicle	shNTC+Dac	shv0a1+Vehicle	shv0a1+Dac				p value
	0.641	0.529	0.339	0.198			shNTC+Vehicle vs. shNTC+Dac	0.0402
	0.416	0.312	0.082	0.153			shv0a1+Vehicle vs. shv0a1+Dac	0.814
	1.34	0.477	0.135	0.326			shNTC+Vehicle vs. shv0a1+Vehicle	0.0072
	0.603	0.057	0.275	0.112
	0.977	0.364	0.059	0.181
Fig.10H
	Perforin+ (%) in CD44+CD8+ T										p value
		Vehicle			Dac					shNTC+Vehicle vs. shNTC+Dac	0.002
	shNTC	4.91	4.62	4.24	6.9	6.25	6.48			shv0a1+Vehicle vs. shv0a1+Dac	0.4348
	shv0a1	5.73	6.59	6.14	7.55	6.88	5.63			shNTC+Vehicle vs. shv0a1+Vehicle	0.0077
Fig.10I
	IFN-γ+ (%) in CD44+CD8+ T										p value
		Vehicle			Dac					shNTC+Vehicle vs. shNTC+Dac	0.0129
	shNTC	15.9	10.96	13.07	28.44	23.68	21.05			shv0a1+Vehicle vs. shv0a1+Dac	0.1697
	shv0a1	19.18	20.47	18.84	19.1	18.47	17.77			shNTC+Vehicle vs. shv0a1+Vehicle	0.015

[truncated: 15 more sheets: Supplementary Fig.5, Supplementary Fig.7, Supplementary Fig. 10, Supplementary Fig. 12, Supplementary Fig. 13, Supplementary Fig. 14, Supplementary Fig. 15, Supplementary Fig. 16, Supplementary Fig. 17, Supplementary Fig. 18, Supplementary Fig. 19, Supplementary Fig. 20, Supplementary Fig. 21, Supplementary Fig. 22, Supplementary Fig. 25]
